# Supplementary material for: Molecular Genetic and Biochemical Characterization of Hyperphenylalaninemia Based on Expanded Neonatal Screening Data from 2023 to 2024 in the Russian Federation
Source: Int J Mol Sci. 2026 Jun 21;27(12):5597. doi: 10.3390/ijms27125597 (PMC13300071; doi:10.3390/ijms27125597)
Supplement: Supplementary file 1 [file ijms-27-05597-s001.zip]

Archive with 2 entries (2 files):
- Supplementary_Table_S1_Full spectrum of variants.xlsx
- Supplementary_Table_S2_Regions.xlsx
