# Supplementary material for: Molecular Genetic and Biochemical Characterization of Hyperphenylalaninemia Based on Expanded Neonatal Screening Data from 2023 to 2024 in the Russian Federation
Source: Int J Mol Sci. 2026 Jun 21;27(12):5597. doi: 10.3390/ijms27125597 (PMC13300071; doi:10.3390/ijms27125597)
Supplement: Supplementary file 1 [file ijms-27-05597-s001.zip › Supplementary_Table_S1_Full spectrum of variants.xlsx]

## Sheet: Table S1
No.	Gene	Variant 1	Gene	Variant 2	Gene	Variant 3	Gene	Variant 4	n	%	Category
1	PAH (NM_000277.3)	c.898G>T	PAH (NM_000277.3)	c.355C>T	PAH (NM_000277.3)	c.464G>A			2	0.16	3 variants in the PAH gene
2	PAH (NM_000277.3)	c.782G>A	PAH (NM_000277.3)	c.1089del	PAH (NM_000277.3)	c.506G>A			1	0.08	3 variants in the PAH gene
3	PAH (NM_000277.3)	c.1208C>T	PAH (NM_000277.3)	c.1222C>T	PAH (NM_000277.3)	c.1139C>T			1	0.08	3 variants in the PAH gene
4	PAH (NM_000277.3)	c.1222C>T	PAH (NM_000277.3)	c.158G>A	DNAJC12 (NM_021800.3)	c.118G>C	GCH1 (NM_000161.3)	c.610G>A	1	0.08	2 pathogenic PAH variants and 2 variants in BH4-deficiency HPA genes
5	PAH (NM_000277.3)	c.898G>T	PAH (NM_000277.3)	c.529G>A	GCH1 (NM_000161.3)	c.113A>C			2	0.16	2 pathogenic PAH variants and 1 variant in BH4-deficiency HPA genes
6	PAH (NM_000277.3)	c.1222C>T	PAH (NM_000277.3)	c.1222C>T					78	6.28	2 pathogenic variants in the PAH gene
7	PAH (NM_000277.3)	c.1208C>T	PAH (NM_000277.3)	c.1222C>T					14	1.19	2 pathogenic variants in the PAH gene
8	PAH (NM_000277.3)	c.1222C>T	PAH (NM_000277.3)	c.1139C>T					11	0.87	2 pathogenic variants in the PAH gene
9	PAH (NM_000277.3)	c.1222C>T	PAH (NM_000277.3)	c.688G>A					10	0.79	2 pathogenic variants in the PAH gene
10	PAH (NM_000277.3)	c.1222C>T	PAH (NM_000277.3)	c.1315+1G>A					9	0.72	2 pathogenic variants in the PAH gene
11	PAH (NM_000277.3)	c.1169A>G	PAH (NM_000277.3)	c.1169A>G					9	0.72	2 pathogenic variants in the PAH gene
12	PAH (NM_000277.3)	c.1222C>T	PAH (NM_000277.3)	c.158G>A					7	0.56	2 pathogenic variants in the PAH gene
13	PAH (NM_000277.3)	c.1222C>T	PAH (NM_000277.3)	c.782G>A					8	0.64	2 pathogenic variants in the PAH gene
14	PAH (NM_000277.3)	c.1222C>T	PAH (NM_000277.3)	c.842C>T					7	0.56	2 pathogenic variants in the PAH gene
15	PAH (NM_000277.3)	c.1222C>T	PAH (NM_000277.3)	c.898G>T					7	0.56	2 pathogenic variants in the PAH gene
16	PAH (NM_000277.3)	c.1222C>T	PAH (NM_000277.3)	c.1241A>G					5	0.4	2 pathogenic variants in the PAH gene
17	PAH (NM_000277.3)	c.1222C>T	PAH (NM_000277.3)	c.734T>C					5	0.4	2 pathogenic variants in the PAH gene
18	PAH (NM_000277.3)	c.842C>T	PAH (NM_000277.3)	c.529G>A					4	0.32	2 pathogenic variants in the PAH gene
19	PAH (NM_000277.3)	c.782G>A	PAH (NM_000277.3)	c.1222C>T					4	0.32	2 pathogenic variants in the PAH gene
20	PAH (NM_000277.3)	c.1208C>T	PAH (NM_000277.3)	c.1208C>T					4	0.32	2 pathogenic variants in the PAH gene
21	PAH (NM_000277.3)	c.781C>T	PAH (NM_000277.3)	c.631C>A					4	0.32	2 pathogenic variants in the PAH gene
22	PAH (NM_000277.3)	c.1222C>T	PAH (NM_000277.3)	c.428A>T					3	0.24	2 pathogenic variants in the PAH gene
23	PAH (NM_000277.3)	c.1222C>T	PAH (NM_000277.3)	c.664_665del					3	0.24	2 pathogenic variants in the PAH gene
24	PAH (NM_000277.3)	c.1222C>T	PAH (NM_000277.3)	c.781C>T					3	0.24	2 pathogenic variants in the PAH gene
25	PAH (NM_000277.3)	c.1208C>T	PAH (NM_000277.3)	c.688G>A					3	0.24	2 pathogenic variants in the PAH gene
26	PAH (NM_000277.3)	c.473G>A	PAH (NM_000277.3)	c.1066-11G>A					3	0.24	2 pathogenic variants in the PAH gene
27	PAH (NM_000277.3)	c.1218A>G	PAH (NM_000277.3)	c.1066-11G>A					3	0.24	2 pathogenic variants in the PAH gene
28	PAH (NM_000277.3)	c.1222C>T	PAH (NM_000277.3)	c.916A>G					3	0.24	2 pathogenic variants in the PAH gene
29	PAH (NM_000277.3)	c.754C>T	PAH (NM_000277.3)	c.1169A>G					3	0.24	2 pathogenic variants in the PAH gene
30	PAH (NM_000277.3)	c.916A>G	PAH (NM_000277.3)	c.1222C>T					3	0.24	2 pathogenic variants in the PAH gene
31	PAH (NM_000277.3)	c.838G>A	PAH (NM_000277.3)	c.1222C>T					3	0.24	2 pathogenic variants in the PAH gene
32	PAH (NM_000277.3)	c.143T>C	PAH (NM_000277.3)	c.1222C>T					3	0.24	2 pathogenic variants in the PAH gene
33	PAH (NM_000277.3)	c.842C>T	PAH (NM_000277.3)	c.1222C>T					3	0.24	2 pathogenic variants in the PAH gene
34	PAH (NM_000277.3)	c.781C>T	PAH (NM_000277.3)	c.688G>A					2	0.16	2 pathogenic variants in the PAH gene
35	PAH (NM_000277.3)	c.782G>A	PAH (NM_000277.3)	c.782G>A					2	0.16	2 pathogenic variants in the PAH gene
36	PAH (NM_000277.3)	c.1222C>T	PAH (NM_000277.3)	c.1066-11G>A					2	0.16	2 pathogenic variants in the PAH gene
37	PAH (NM_000277.3)	c.1222C>T	PAH (NM_000277.3)	c.631C>A					2	0.16	2 pathogenic variants in the PAH gene
38	PAH (NM_000277.3)	c.1208C>T	PAH (NM_000277.3)	c.1315+1G>A					2	0.16	2 pathogenic variants in the PAH gene
39	PAH (NM_000277.3)	c.688G>A	PAH (NM_000277.3)	c.782G>A					2	0.16	2 pathogenic variants in the PAH gene
40	PAH (NM_000277.3)	c.898G>T	PAH (NM_000277.3)	c.898G>T					2	0.16	2 pathogenic variants in the PAH gene
41	PAH (NM_000277.3)	c.728G>A	PAH (NM_000277.3)	c.158G>A					2	0.16	2 pathogenic variants in the PAH gene
42	PAH (NM_000277.3)	c.1223G>A	PAH (NM_000277.3)	c.995G>C					2	0.16	2 pathogenic variants in the PAH gene
43	PAH (NM_000277.3)	c.1222C>T	PAH (NM_000277.3)	c.261C>A					2	0.16	2 pathogenic variants in the PAH gene
44	PAH (NM_000277.3)	c.1222C>T	PAH (NM_000277.3)	c.563G>A					2	0.16	2 pathogenic variants in the PAH gene
45	PAH (NM_000277.3)	c.782G>A	PAH (NM_000277.3)	c.916A>G					2	0.16	2 pathogenic variants in the PAH gene
46	PAH (NM_000277.3)	c.143T>C	PAH (NM_000277.3)	c.143T>C					2	0.16	2 pathogenic variants in the PAH gene
47	PAH (NM_000277.3)	c.898G>T	PAH (NM_000277.3)	c.506G>A					2	0.16	2 pathogenic variants in the PAH gene
48	PAH (NM_000277.3)	c.1222C>T	PAH (NM_000277.3)	c.529G>A					2	0.16	2 pathogenic variants in the PAH gene
49	PAH (NM_000277.3)	c.782G>A	PAH (NM_000277.3)	c.473G>A					2	0.16	2 pathogenic variants in the PAH gene
50	PAH (NM_000277.3)	c.1222C>T	PAH (NM_000277.3)	c.838G>A					2	0.16	2 pathogenic variants in the PAH gene
51	PAH (NM_000277.3)	c.781C>T	PAH (NM_000277.3)	c.781C>T					2	0.16	2 pathogenic variants in the PAH gene
52	PAH (NM_000277.3)	c.688G>A	PAH (NM_000277.3)	c.1315+1G>A					2	0.16	2 pathogenic variants in the PAH gene
53	PAH (NM_000277.3)	c.1222C>T	PAH (NM_000277.3)	c.355C>T					2	0.16	2 pathogenic variants in the PAH gene
54	PAH (NM_000277.3)	c.1222C>T	PAH (NM_000277.3)	c.1157A>G					2	0.16	2 pathogenic variants in the PAH gene
55	PAH (NM_000277.3)	c.782G>A	PAH (NM_000277.3)	c.1169A>G					2	0.16	2 pathogenic variants in the PAH gene
56	PAH (NM_000277.3)	c.688G>A	PAH (NM_000277.3)	c.1066-11G>A					2	0.16	2 pathogenic variants in the PAH gene
57	PAH (NM_000277.3)	c.688G>A	PAH (NM_000277.3)	c.168+5G>C					2	0.16	2 pathogenic variants in the PAH gene
58	PAH (NM_000277.3)	c.688G>A	PAH (NM_000277.3)	c.355C>T					2	0.16	2 pathogenic variants in the PAH gene
59	PAH (NM_000277.3)	c.781C>T	PAH (NM_000277.3)	c.898G>T					2	0.16	2 pathogenic variants in the PAH gene
60	PAH (NM_000277.3)	c.631C>A	PAH (NM_000277.3)	c.631C>A					2	0.16	2 pathogenic variants in the PAH gene
61	PAH (NM_000277.3)	c.1208C>T	PAH (NM_000277.3)	c.506G>A					2	0.16	2 pathogenic variants in the PAH gene
62	PAH (NM_000277.3)	c.898G>T	PAH (NM_000277.3)	c.754C>T					2	0.16	2 pathogenic variants in the PAH gene
63	PAH (NM_000277.3)	c.782G>A	PAH (NM_000277.3)	c.898G>T					2	0.16	2 pathogenic variants in the PAH gene
64	PAH (NM_000277.3)	c.1222C>T	PAH (NM_000277.3)	c.889C>T					2	0.16	2 pathogenic variants in the PAH gene
65	PAH (NM_000277.3)	c.1222C>T	PAH (NM_000277.3)	c.473G>A					2	0.16	2 pathogenic variants in the PAH gene
66	PAH (NM_000277.3)	c.727C>T	PAH (NM_000277.3)	c.1222C>T					2	0.16	2 pathogenic variants in the PAH gene
67	PAH (NM_000277.3)	c.1222C>T	PAH (NM_000277.3)	c.506G>A					2	0.16	2 pathogenic variants in the PAH gene
68	PAH (NM_000277.3)	c.1157A>G	PAH (NM_000277.3)	c.838G>A					2	0.16	2 pathogenic variants in the PAH gene
69	PAH (NM_000277.3)	c.60+5G>T	PAH (NM_000277.3)	c.1222C>T					1	0.16	2 pathogenic variants in the PAH gene
70	PAH (NM_000277.3)	c.1222C>T	PAH (NM_000277.3)	c.212G>A					2	0.16	2 pathogenic variants in the PAH gene
71	PAH (NM_000277.3)	c.754C>T	PAH (NM_000277.3)	c.506G>A					2	0.16	2 pathogenic variants in the PAH gene
72	PAH (NM_000277.3)	c.355C>T	PAH (NM_000277.3)	c.355C>T					2	0.16	2 pathogenic variants in the PAH gene
73	PAH (NM_000277.3)	c.1289T>C	PAH (NM_000277.3)	c.688G>A					2	0.16	2 pathogenic variants in the PAH gene
74	PAH (NM_000277.3)	c.898G>T	PAH (NM_000277.3)	c.1169A>G					2	0.16	2 pathogenic variants in the PAH gene
75	PAH (NM_000277.3)	c.1222C>T	PAH (NM_000277.3)	c.1169A>G					2	0.16	2 pathogenic variants in the PAH gene
76	PAH (NM_000277.3)	c.1169A>G	PAH (NM_000277.3)	c.1222C>T					2	0.16	2 pathogenic variants in the PAH gene
77	PAH (NM_000277.3)	c.441+5G>T	PAH (NM_000277.3)	c.1222C>T					2	0.16	2 pathogenic variants in the PAH gene
78	PAH (NM_000277.3)	c.664_665del	PAH (NM_000277.3)	c.1222C>T					2	0.16	2 pathogenic variants in the PAH gene
79	PAH (NM_000277.3)	c.473G>A	PAH (NM_000277.3)	c.1222C>T					2	0.16	2 pathogenic variants in the PAH gene
80	PAH (NM_000277.3)	c.1045T>C	PAH (NM_000277.3)	c.1222C>T					2	0.16	2 pathogenic variants in the PAH gene
81	PAH (NM_000277.3)	c.1169A>G	PAH (NM_000277.3)	c.781C>T					2	0.16	2 pathogenic variants in the PAH gene
82	PAH (NM_000277.3)	c.688G>A	PAH (NM_000277.3)	c.809G>A					1	0.08	2 pathogenic variants in the PAH gene
83	PAH (NM_000277.3)	c.1139C>T	PAH (NM_000277.3)	c.932T>C					1	0.08	2 pathogenic variants in the PAH gene
84	PAH (NM_000277.3)	c.898G>T	PAH (NM_000277.3)	c.165T>G					1	0.08	2 pathogenic variants in the PAH gene
85	PAH (NM_000277.3)	c.1222C>T	PAH (NM_000277.3)	c.1240T>C					1	0.08	2 pathogenic variants in the PAH gene
86	PAH (NM_000277.3)	c.1222C>T	PAH (NM_000277.3)	c.168+5G>C					1	0.08	2 pathogenic variants in the PAH gene
87	PAH (NM_000277.3)	c.754C>T	PAH (NM_000277.3)	c.1241A>G					1	0.08	2 pathogenic variants in the PAH gene
88	PAH (NM_000277.3)	c.688G>A	PAH (NM_000277.3)	c.464G>A					1	0.08	2 pathogenic variants in the PAH gene
89	PAH (NM_000277.3)	c.506G>A	PAH (NM_000277.3)	c.194T>A					1	0.08	2 pathogenic variants in the PAH gene
90	PAH (NM_000277.3)	c.1066-11G>A	PAH (NM_000277.3)	c.609C>T					1	0.08	2 pathogenic variants in the PAH gene
91	PAH (NM_000277.3)	c.728G>A	PAH (NM_000277.3)	c.472C>T					1	0.08	2 pathogenic variants in the PAH gene
92	PAH (NM_000277.3)	c.842C>T	PAH (NM_000277.3)	c.898G>T					1	0.08	2 pathogenic variants in the PAH gene
93	PAH (NM_000277.3)	c.754C>T	PAH (NM_000277.3)	c.1066-11G>A					1	0.08	2 pathogenic variants in the PAH gene
94	PAH (NM_000277.3)	c.916A>G	PAH (NM_000277.3)	c.734T>C					1	0.08	2 pathogenic variants in the PAH gene
95	PAH (NM_000277.3)	c.1222C>T	PAH (NM_000277.3)	c.1330C>T					1	0.08	2 pathogenic variants in the PAH gene
96	PAH (NM_000277.3)	c.1157A>G	PAH (NM_000277.3)	c.202A>G					1	0.08	2 pathogenic variants in the PAH gene
97	PAH (NM_000277.3)	c.143T>C	PAH (NM_000277.3)	c.1240T>C					1	0.08	2 pathogenic variants in the PAH gene
98	PAH (NM_000277.3)	c.143T>C	PAH (NM_000277.3)	c.1243G>A					1	0.08	2 pathogenic variants in the PAH gene
99	PAH (NM_000277.3)	c.441+5G>T	PAH (NM_000277.3)	c.526C>T					1	0.08	2 pathogenic variants in the PAH gene
100	PAH (NM_000277.3)	c.168+5G>A	PAH (NM_000277.3)	c.473G>A					1	0.08	2 pathogenic variants in the PAH gene
101	PAH (NM_000277.3)	c.1241A>G	PAH (NM_000277.3)	c.886G>A					1	0.08	2 pathogenic variants in the PAH gene
102	PAH (NM_000277.3)	c.1208C>T	PAH (NM_000277.3)	c.47_48del					1	0.08	2 pathogenic variants in the PAH gene
103	PAH (NM_000277.3)	c.1208C>T	PAH (NM_000277.3)	c.782G>A					1	0.08	2 pathogenic variants in the PAH gene
104	PAH (NM_000277.3)	c.728G>A	PAH (NM_000277.3)	c.898G>T					1	0.08	2 pathogenic variants in the PAH gene
105	PAH (NM_000277.3)	c.1222C>T	PAH (NM_000277.3)	c.754C>T					1	0.08	2 pathogenic variants in the PAH gene
106	PAH (NM_000277.3)	c.664_665del	PAH (NM_000277.3)	c.529G>A					1	0.08	2 pathogenic variants in the PAH gene
107	PAH (NM_000277.3)	c.1139C>T	PAH (NM_000277.3)	c.838G>A					1	0.08	2 pathogenic variants in the PAH gene
108	PAH (NM_000277.3)	c.1222C>T	PAH (NM_000277.3)	c.202A>G					1	0.08	2 pathogenic variants in the PAH gene
109	PAH (NM_000277.3)	c.331C>T	PAH (NM_000277.3)	c.1241A>G					1	0.08	2 pathogenic variants in the PAH gene
110	PAH (NM_000277.3)	c.473G>A	PAH (NM_000277.3)	c.158G>A					1	0.08	2 pathogenic variants in the PAH gene
111	PAH (NM_000277.3)	c.1208C>T	PAH (NM_000277.3)	c.526C>T					1	0.08	2 pathogenic variants in the PAH gene
112	PAH (NM_000277.3)	c.1222C>T	PAH (NM_000277.3)	c.673C>A					1	0.08	2 pathogenic variants in the PAH gene
113	PAH (NM_000277.3)	c.1222C>T	PAH (NM_000277.3)	c.727C>T					1	0.08	2 pathogenic variants in the PAH gene
114	PAH (NM_000277.3)	c.688G>A	PAH (NM_000277.3)	c.665A>T					1	0.08	2 pathogenic variants in the PAH gene
115	PAH (NM_000277.3)	c.688G>A	PAH (NM_000277.3)	c.898G>T					1	0.08	2 pathogenic variants in the PAH gene
116	PAH (NM_000277.3)	c.1139C>T	PAH (NM_000277.3)	c.1089del					1	0.08	2 pathogenic variants in the PAH gene
117	PAH (NM_000277.3)	c.898G>T	PAH (NM_000277.3)	c.992T>C					1	0.08	2 pathogenic variants in the PAH gene
118	PAH (NM_000277.3)	c.992T>C	PAH (NM_000277.3)	c.992T>C					1	0.08	2 pathogenic variants in the PAH gene
119	PAH (NM_000277.3)	c.529G>A	PAH (NM_000277.3)	c.119C>T					1	0.08	2 pathogenic variants in the PAH gene
120	PAH (NM_000277.3)	c.331C>T	PAH (NM_000277.3)	c.1066-3C>T					1	0.08	2 pathogenic variants in the PAH gene
121	PAH (NM_000277.3)	c.1066-14C>G	PAH (NM_000277.3)	c.721C>T					1	0.08	2 pathogenic variants in the PAH gene
122	PAH (NM_000277.3)	c.1208C>T	PAH (NM_000277.3)	c.473G>A					1	0.08	2 pathogenic variants in the PAH gene
123	PAH (NM_000277.3)	c.1208C>T	PAH (NM_000277.3)	c.350C>T					1	0.08	2 pathogenic variants in the PAH gene
124	PAH (NM_000277.3)	c.331C>T	PAH (NM_000277.3)	c.331C>T					1	0.08	2 pathogenic variants in the PAH gene
125	PAH (NM_000277.3)	c.1222C>T	PAH (NM_000277.3)	c.169G>A					1	0.08	2 pathogenic variants in the PAH gene
126	PAH (NM_000277.3)	c.1208C>T	PAH (NM_000277.3)	c.1066-11G>A					1	0.08	2 pathogenic variants in the PAH gene
127	PAH (NM_000277.3)	c.781C>T	PAH (NM_000277.3)	c.473G>A					1	0.08	2 pathogenic variants in the PAH gene
128	PAH (NM_000277.3)	c.842C>T	PAH (NM_000277.3)	c.1139C>T					1	0.08	2 pathogenic variants in the PAH gene
129	PAH (NM_000277.3)	c.1222C>T	PAH (NM_000277.3)	c.719T>C					1	0.08	2 pathogenic variants in the PAH gene
130	PAH (NM_000277.3)	c.688G>A	PAH (NM_000277.3)	c.842C>T					1	0.08	2 pathogenic variants in the PAH gene
131	PAH (NM_000277.3)	c.781C>T	PAH (NM_000277.3)	c.1139C>T					1	0.08	2 pathogenic variants in the PAH gene
132	PAH (NM_000277.3)	c.754C>T	PAH (NM_000277.3)	c.104T>C					1	0.08	2 pathogenic variants in the PAH gene
133	PAH (NM_000277.3)	c.842C>T	PAH (NM_000277.3)	c.1045T>C					1	0.08	2 pathogenic variants in the PAH gene
134	PAH (NM_000277.3)	c.1222C>T	PAH (NM_000277.3)	c.1181A>C					1	0.08	2 pathogenic variants in the PAH gene
135	PAH (NM_000277.3)	c.1222C>T	PAH (NM_000277.3)	c.827T>C					1	0.08	2 pathogenic variants in the PAH gene
136	PAH (NM_000277.3)	c.506G>A	PAH (NM_000277.3)	c.1024G>A					1	0.08	2 pathogenic variants in the PAH gene
137	PAH (NM_000277.3)	c.506G>A	PAH (NM_000277.3)	c.754C>T					1	0.08	2 pathogenic variants in the PAH gene
138	PAH (NM_000277.3)	c.1222C>T	PAH (NM_000277.3)	c.165del					2	0.16	2 pathogenic variants in the PAH gene
139	PAH (NM_000277.3)	c.898G>T	PAH (NM_000277.3)	c.1089del					1	0.08	2 pathogenic variants in the PAH gene
140	PAH (NM_000277.3)	c.664_665del	PAH (NM_000277.3)	c.734T>C					1	0.08	2 pathogenic variants in the PAH gene
141	PAH (NM_000277.3)	c.842C>T	PAH (NM_000277.3)	c.1241A>G					1	0.08	2 pathogenic variants in the PAH gene
142	PAH (NM_000277.3)	c.1222C>T	PAH (NM_000277.3)	c.706+5G>C					1	0.08	2 pathogenic variants in the PAH gene
143	PAH (NM_000277.3)	c.1315+1G>A	PAH (NM_000277.3)	c.1139C>T					1	0.08	2 pathogenic variants in the PAH gene
144	PAH (NM_000277.3)	c.782G>A	PAH (NM_000277.3)	c.1304A>T					1	0.08	2 pathogenic variants in the PAH gene
145	PAH (NM_000277.3)	c.1223G>A	PAH (NM_000277.3)	c.712A>C					1	0.08	2 pathogenic variants in the PAH gene
146	PAH (NM_000277.3)	c.782G>A	PAH (NM_000277.3)	c.506G>A					1	0.08	2 pathogenic variants in the PAH gene
147	PAH (NM_000277.3)	c.1222C>T	PAH (NM_000277.3)	c.441+5G>T					1	0.08	2 pathogenic variants in the PAH gene
148	PAH (NM_000277.3)	c.898G>T	PAH (NM_000277.3)	c.563G>A					1	0.08	2 pathogenic variants in the PAH gene
149	PAH (NM_000277.3)	c.1243G>A	PAH (NM_000277.3)	c.1065+1G>A					1	0.08	2 pathogenic variants in the PAH gene
150	PAH (NM_000277.3)	c.842C>T	PAH (NM_000277.3)	c.722G>A					1	0.08	2 pathogenic variants in the PAH gene
151	PAH (NM_000277.3)	c.842C>T	PAH (NM_000277.3)	c.2T>C					1	0.08	2 pathogenic variants in the PAH gene
152	PAH (NM_000277.3)	c.355C>T	PAH (NM_000277.3)	c.1223G>A					1	0.08	2 pathogenic variants in the PAH gene
153	PAH (NM_000277.3)	c.1089del	PAH (NM_000277.3)	c.506G>A					1	0.08	2 pathogenic variants in the PAH gene
154	PAH (NM_000277.3)	c.898G>T	PAH (NM_000277.3)	c.1315+1G>A					1	0.08	2 pathogenic variants in the PAH gene
155	PAH (NM_000277.3)	c.1222C>T	PAH (NM_000277.3)	c.331C>T					1	0.08	2 pathogenic variants in the PAH gene
156	PAH (NM_000277.3)	c.1208C>T	PAH (NM_000277.3)	c.1139C>T					1	0.08	2 pathogenic variants in the PAH gene
157	PAH (NM_000277.3)	c.1222C>T	PAH (NM_000277.3)	c.143T>C					1	0.08	2 pathogenic variants in the PAH gene
158	PAH (NM_000277.3)	c.1222C>T	PAH (NM_000277.3)	c.1066-3C>T					1	0.08	2 pathogenic variants in the PAH gene
159	PAH (NM_000277.3)	c.842C>T	PAH (NM_000277.3)	c.506G>A					1	0.08	2 pathogenic variants in the PAH gene
160	PAH (NM_000277.3)	c.1169A>G	PAH (NM_000277.3)	c.116_118delTCT					1	0.08	2 pathogenic variants in the PAH gene
161	PAH (NM_000277.3)	c.1315+1G>A	PAH (NM_000277.3)	c.838G>A					1	0.08	2 pathogenic variants in the PAH gene
162	PAH (NM_000277.3)	c.688G>A	PAH (NM_000277.3)	c.1042C>G					1	0.08	2 pathogenic variants in the PAH gene
163	PAH (NM_000277.3)	c.1169A>G	PAH (NM_000277.3)	c.961C>A					1	0.08	2 pathogenic variants in the PAH gene
164	PAH (NM_000277.3)	c.1218A>G	PAH (NM_000277.3)	c.1028A>G					1	0.08	2 pathogenic variants in the PAH gene
165	PAH (NM_000277.3)	c.1222C>T	PAH (NM_000277.3)	c.1262T>C					1	0.08	2 pathogenic variants in the PAH gene
166	PAH (NM_000277.3)	c.1222C>T	PAH (NM_000277.3)	c.1068C>A					1	0.08	2 pathogenic variants in the PAH gene
167	PAH (NM_000277.3)	c.1222C>T	PAH (NM_000277.3)	c.497dup					1	0.08	2 pathogenic variants in the PAH gene
168	PAH (NM_000277.3)	c.754C>T	PAH (NM_000277.3)	c.688G>A					1	0.08	2 pathogenic variants in the PAH gene
169	PAH (NM_000277.3)	c.1304A>T	PAH (NM_000277.3)	c.1066-11G>A					1	0.08	2 pathogenic variants in the PAH gene
170	PAH (NM_000277.3)	c.781C>T	PAH (NM_000277.3)	c.1169A>G					1	0.08	2 pathogenic variants in the PAH gene
171	PAH (NM_000277.3)	c.143T>C	PAH (NM_000277.3)	c.441+5G>T					1	0.08	2 pathogenic variants in the PAH gene
172	PAH (NM_000277.3)	c.165T>G	PAH (NM_000277.3)	c.1208C>T					1	0.08	2 pathogenic variants in the PAH gene
173	PAH (NM_000277.3)	c.992T>C	PAH (NM_000277.3)	c.506G>A					1	0.08	2 pathogenic variants in the PAH gene
174	PAH (NM_000277.3)	c.1066-11G>A	PAH (NM_000277.3)	c.158G>A					2	0.08	2 pathogenic variants in the PAH gene
175	PAH (NM_000277.3)	c.688G>A	PAH (NM_000277.3)	c.688G>A					1	0.08	2 pathogenic variants in the PAH gene
176	PAH (NM_000277.3)	c.1240T>C	PAH (NM_000277.3)	c.898G>T					1	0.08	2 pathogenic variants in the PAH gene
177	PAH (NM_000277.3)	c.688G>A	PAH (NM_000277.3)	c.1208C>T					1	0.08	2 pathogenic variants in the PAH gene
178	PAH (NM_000277.3)	c.688G>A	PAH (NM_000277.3)	c.311C>A					1	0.08	2 pathogenic variants in the PAH gene
179	PAH (NM_000277.3)	c.1222C>T	PAH (NM_000277.3)	c.296G>C					1	0.08	2 pathogenic variants in the PAH gene
180	PAH (NM_000277.3)	c.1123C>G	PAH (NM_000277.3)	c.728G>A					1	0.08	2 pathogenic variants in the PAH gene
181	PAH (NM_000277.3)	c.842C>T	PAH (NM_000277.3)	c.842C>T					1	0.08	2 pathogenic variants in the PAH gene
182	PAH (NM_000277.3)	c.259C>T	PAH (NM_000277.3)	c.259C>T					1	0.08	2 pathogenic variants in the PAH gene
183	PAH (NM_000277.3)	c.1066-11G>A	PAH (NM_000277.3)	c.688G>A					1	0.08	2 pathogenic variants in the PAH gene
184	PAH (NM_000277.3)	c.898G>T	PAH (NM_000277.3)	c.1241A>G					1	0.08	2 pathogenic variants in the PAH gene
185	PAH (NM_000277.3)	c.898G>T	PAH (NM_000277.3)	c.1208C>T					1	0.08	2 pathogenic variants in the PAH gene
186	PAH (NM_000277.3)	c.688G>A	PAH (NM_000277.3)	c.533A>G					1	0.08	2 pathogenic variants in the PAH gene
187	PAH (NM_000277.3)	c.1169A>G	PAH (NM_000277.3)	c.1065+1G>A					1	0.08	2 pathogenic variants in the PAH gene
188	PAH (NM_000277.3)	c.842C>T	PAH (NM_000277.3)	c.158G>A					1	0.08	2 pathogenic variants in the PAH gene
189	PAH (NM_000277.3)	c.1139C>T	PAH (NM_000277.3)	c.1301C>T					1	0.08	2 pathogenic variants in the PAH gene
190	PAH (NM_000277.3)	c.533A>G	PAH (NM_000277.3)	c.490A>T					1	0.08	2 pathogenic variants in the PAH gene
191	PAH (NM_000277.3)	c.727C>T	PAH (NM_000277.3)	c.688G>A					1	0.08	2 pathogenic variants in the PAH gene
192	PAH (NM_000277.3)	c.158G>A	PAH (NM_000277.3)	c.932T>C					1	0.08	2 pathogenic variants in the PAH gene
193	PAH (NM_000277.3)	c.898G>T	PAH (NM_000277.3)	c.688G>A					1	0.08	2 pathogenic variants in the PAH gene
194	PAH (NM_000277.3)	c.688G>A	PAH (NM_000277.3)	c.165del					1	0.08	2 pathogenic variants in the PAH gene
195	PAH (NM_000277.3)	c.688G>A	PAH (NM_000277.3)	c.168+5G>A					1	0.08	2 pathogenic variants in the PAH gene
196	PAH (NM_000277.3)	c.1222C>T	PAH (NM_000277.3)	c.1208C>T					1	0.08	2 pathogenic variants in the PAH gene
197	PAH (NM_000277.3)	c.688G>A	PAH (NM_000277.3)	c.781C>T					1	0.08	2 pathogenic variants in the PAH gene
198	PAH (NM_000277.3)	c.1139C>T	PAH (NM_000277.3)	c.473G>A					1	0.08	2 pathogenic variants in the PAH gene
199	PAH (NM_000277.3)	c.898G>T	PAH (NM_000277.3)	c.529G>A					1	0.08	2 pathogenic variants in the PAH gene
200	PAH (NM_000277.3)	c.1169A>G	PAH (NM_000277.3)	c.506G>A					1	0.08	2 pathogenic variants in the PAH gene
201	PAH (NM_000277.3)	c.1240T>C	PAH (NM_000277.3)	c.441+5G>T					1	0.08	2 pathogenic variants in the PAH gene
202	PAH (NM_000277.3)	c.331C>T	PAH (NM_000277.3)	c.734T>C					1	0.08	2 pathogenic variants in the PAH gene
203	PAH (NM_000277.3)	c.1159T>C	PAH (NM_000277.3)	c.898G>T					1	0.08	2 pathogenic variants in the PAH gene
204	PAH (NM_000277.3)	c.331C>T	PAH (NM_000277.3)	c.165T>G					1	0.08	2 pathogenic variants in the PAH gene
205	PAH (NM_000277.3)	c.1066-11G>A	PAH (NM_000277.3)	c.506G>A					1	0.08	2 pathogenic variants in the PAH gene
206	PAH (NM_000277.3)	c.158G>A	PAH (NM_000277.3)	c.781C>T					1	0.08	2 pathogenic variants in the PAH gene
207	PAH (NM_000277.3)	c.1139C>T	PAH (NM_000277.3)	c.754C>T					1	0.08	2 pathogenic variants in the PAH gene
208	PAH (NM_000277.3)	c.1222C>T	PAH (NM_000277.3)	c.165T>G					1	0.08	2 pathogenic variants in the PAH gene
209	PAH (NM_000277.3)	c.1208C>T	PAH (NM_000277.3)	c.165T>G					1	0.08	2 pathogenic variants in the PAH gene
210	PAH (NM_000277.3)	c.838G>A	PAH (NM_000277.3)	c.898G>T					1	0.08	2 pathogenic variants in the PAH gene
211	PAH (NM_000277.3)	c.1208C>T	PAH (NM_000277.3)	c.960G>C					1	0.08	2 pathogenic variants in the PAH gene
212	PAH (NM_000277.3)	c.1222C>T	PAH (NM_000277.3)	c.227A>G					1	0.08	2 pathogenic variants in the PAH gene
213	PAH (NM_000277.3)	c.1139C>T	PAH (NM_000277.3)	c.1066-11G>A					1	0.08	2 pathogenic variants in the PAH gene
214	PAH (NM_000277.3)	c.1066-11G>A	PAH (NM_000277.3)	c.734T>C					1	0.08	2 pathogenic variants in the PAH gene
215	PAH (NM_000277.3)	c.1199+1G>C	PAH (NM_000277.3)	c.1139C>T					1	0.08	2 pathogenic variants in the PAH gene
216	PAH (NM_000277.3)	c.727C>T	PAH (NM_000277.3)	c.727C>T					1	0.08	2 pathogenic variants in the PAH gene
217	PAH (NM_000277.3)	c.331C>T	PAH (NM_000277.3)	c.898G>T					1	0.08	2 pathogenic variants in the PAH gene
218	PAH (NM_000277.3)	c.1289T>C	PAH (NM_000277.3)	c.355C>T					1	0.08	2 pathogenic variants in the PAH gene
219	PAH (NM_000277.3)	c.898G>T	PAH (NM_000277.3)	c.1066-11G>A					1	0.08	2 pathogenic variants in the PAH gene
220	PAH (NM_000277.3)	c.916A>G	PAH (NM_000277.3)	c.631C>A					1	0.08	2 pathogenic variants in the PAH gene
221	PAH (NM_000277.3)	c.665A>T	PAH (NM_000277.3)	c.506G>A					1	0.08	2 pathogenic variants in the PAH gene
222	PAH (NM_000277.3)	c.781C>T	PAH (NM_000277.3)	c.1199+1G>C					1	0.08	2 pathogenic variants in the PAH gene
223	PAH (NM_000277.3)	c.1222C>T	PAH (NM_000277.3)	c.65C>A					1	0.08	2 pathogenic variants in the PAH gene
224	PAH (NM_000277.3)	c.898G>T	PAH (NM_000277.3)	c.1222C>T					1	0.08	2 pathogenic variants in the PAH gene
225	PAH (NM_000277.3)	c.168+5G>C	PAH (NM_000277.3)	c.1208C>T					1	0.08	2 pathogenic variants in the PAH gene
226	PAH (NM_000277.3)	c.631C>A	PAH (NM_000277.3)	c.781C>T					1	0.08	2 pathogenic variants in the PAH gene
227	PAH (NM_000277.3)	c.1222C>T	PAH (NM_000277.3)	del ex 5					1	0.08	2 pathogenic variants in the PAH gene
228	PAH (NM_000277.3)	c.1222C>T	PAH (NM_000277.3)	c.965C>G					1	0.08	2 pathogenic variants in the PAH gene
229	PAH (NM_000277.3)	c.782G>A	PAH (NM_000277.3)	c.355C>T					1	0.08	2 pathogenic variants in the PAH gene
230	PAH (NM_000277.3)	c.668G>A	PAH (NM_000277.3)	c.1222C>T					1	0.08	2 pathogenic variants in the PAH gene
231	PAH (NM_000277.3)	c.898G>T	PAH (NM_000277.3)	c.631C>A					1	0.08	2 pathogenic variants in the PAH gene
232	PAH (NM_000277.3)	c.1243G>A	PAH (NM_000277.3)	c.1222C>T					1	0.08	2 pathogenic variants in the PAH gene
233	PAH (NM_000277.3)	c.712A>C	PAH (NM_000277.3)	c.782G>A					1	0.08	2 pathogenic variants in the PAH gene
234	PAH (NM_000277.3)	c.1066-11G>A	PAH (NM_000277.3)	c.1208C>T					1	0.08	2 pathogenic variants in the PAH gene
235	PAH (NM_000277.3)	c.533A>G	PAH (NM_000277.3)	c.165del					1	0.08	2 pathogenic variants in the PAH gene
236	PAH (NM_000277.3)	c.1065+1G>A	PAH (NM_000277.3)	c.842C>T					1	0.08	2 pathogenic variants in the PAH gene
237	PAH (NM_000277.3)	c.473G>A	PAH (NM_000277.3)	c.1208C>T					1	0.08	2 pathogenic variants in the PAH gene
238	PAH (NM_000277.3)	c.1169A>G	PAH (NM_000277.3)	c.1208C>T					1	0.08	2 pathogenic variants in the PAH gene
239	PAH (NM_000277.3)	c.1222C>T	PAH (NM_000277.3)	c.1154T>C					1	0.08	2 pathogenic variants in the PAH gene
240	PAH (NM_000277.3)	c.473G>A	PAH (NM_000277.3)	c.916A>G					1	0.08	2 pathogenic variants in the PAH gene
241	PAH (NM_000277.3)	c.1222C>T	PAH (NM_000277.3)	c.533A>G					1	0.08	2 pathogenic variants in the PAH gene
242	PAH (NM_000277.3)	c.890G>A	PAH (NM_000277.3)	c.754C>T					1	0.08	2 pathogenic variants in the PAH gene
243	PAH (NM_000277.3)	c.1222C>T	PAH (NM_000277.3)	c.529G>C					1	0.08	2 pathogenic variants in the PAH gene
244	PAH (NM_000277.3)	c.1304A>T	PAH (NM_000277.3)	c.1222C>T					1	0.08	2 pathogenic variants in the PAH gene
245	PAH (NM_000277.3)	c.842C>T	PAH (NM_000277.3)	c.631C>A					1	0.08	2 pathogenic variants in the PAH gene
246	PAH (NM_000277.3)	c.533A>G	PAH (NM_000277.3)	c.526C>T					1	0.08	2 pathogenic variants in the PAH gene
247	PAH (NM_000277.3)	c.782G>A	PAH (NM_000277.3)	c.842C>T					1	0.08	2 pathogenic variants in the PAH gene
248	PAH (NM_000277.3)	c.1157A>G	PAH (NM_000277.3)	c.473G>A					1	0.08	2 pathogenic variants in the PAH gene
249	PAH (NM_000277.3)	c.916A>G	PAH (NM_000277.3)	c.1066-11G>A					1	0.08	2 pathogenic variants in the PAH gene
250	PAH (NM_000277.3)	c.664_665del	PAH (NM_000277.3)	c.544G>A					1	0.08	2 pathogenic variants in the PAH gene
251	PAH (NM_000277.3)	c.842C>T	PAH (NM_000277.3)	c.1208C>T					1	0.08	2 pathogenic variants in the PAH gene
252	PAH (NM_000277.3)	c.754C>T	PAH (NM_000277.3)	c.916A>G					1	0.08	2 pathogenic variants in the PAH gene
253	PAH (NM_000277.3)	c.1066-11G>A	PAH (NM_000277.3)	c.1169A>G					1	0.08	2 pathogenic variants in the PAH gene
254	PAH (NM_000277.3)	c.143T>C	PAH (NM_000277.3)	c.1169A>G					1	0.08	2 pathogenic variants in the PAH gene
255	PAH (NM_000277.3)	c.168+5G>A	PAH (NM_000277.3)	c.782G>A					1	0.08	2 pathogenic variants in the PAH gene
256	PAH (NM_000277.3)	c.842C>T	PAH (NM_000277.3)	c.728G>A					1	0.08	2 pathogenic variants in the PAH gene
257	PAH (NM_000277.3)	c.1139C>T	PAH (NM_000277.3)	c.728G>A					1	0.08	2 pathogenic variants in the PAH gene
258	PAH (NM_000277.3)	c.728G>A	PAH (NM_000277.3)	c.1066-11G>A					1	0.08	2 pathogenic variants in the PAH gene
259	PAH (NM_000277.3)	c.1157A>G	PAH (NM_000277.3)	c.722G>A					1	0.08	2 pathogenic variants in the PAH gene
260	PAH (NM_000277.3)	c.664_665del	PAH (NM_000277.3)	c.782G>A					1	0.08	2 pathogenic variants in the PAH gene
261	PAH (NM_000277.3)	c.1222C>T	PAH (NM_000277.3)	c.1114A>T					1	0.08	2 pathogenic variants in the PAH gene
262	PAH (NM_000277.3)	c.1222C>T	PAH (NM_000277.3)	c.721C>T					1	0.08	2 pathogenic variants in the PAH gene
263	PAH (NM_000277.3)	c.1222C>T	PAH (NM_000277.3)	c.506_507delinsTT					1	0.08	2 pathogenic variants in the PAH gene
264	PAH (NM_000277.3)	c.1222C>T	PAH (NM_000277.3)	c.809G>A					1	0.08	2 pathogenic variants in the PAH gene
265	PAH (NM_000277.3)	c.754C>T	PAH (NM_000277.3)	c.526C>T					1	0.08	2 pathogenic variants in the PAH gene
266	PAH (NM_000277.3)	c.754C>T	PAH (NM_000277.3)	c.1222C>T					1	0.08	2 pathogenic variants in the PAH gene
267	PAH (NM_000277.3)	c.1208C>T	PAH (NM_000277.3)	c.673C>A					1	0.08	2 pathogenic variants in the PAH gene
268	PAH (NM_000277.3)	c.1222C>T	PAH (NM_000277.3)	c.866G>A					1	0.08	2 pathogenic variants in the PAH gene
269	PAH (NM_000277.3)	c.168+5G>C	PAH (NM_000277.3)	c.1222C>T					1	0.08	2 pathogenic variants in the PAH gene
270	PAH (NM_000277.3)	c.561G>A	PAH (NM_000277.3)	c.561G>A					1	0.08	2 pathogenic variants in the PAH gene
271	PAH (NM_000277.3)	c.441+5G>T	PAH (NM_000277.3)	c.782G>A					1	0.08	2 pathogenic variants in the PAH gene
272	PAH (NM_000277.3)	c.1066-11G>A	PAH (NM_000277.3)	c.782G>A					1	0.08	2 pathogenic variants in the PAH gene
273	PAH (NM_000277.3)	c.47_48del	PAH (NM_000277.3)	c.1222C>T					1	0.08	2 pathogenic variants in the PAH gene
274	PAH (NM_000277.3)	c.1222C>T	PAH (NM_000277.3)	c.722G>A					1	0.08	2 pathogenic variants in the PAH gene
275	PAH (NM_000277.3)	c.461A>T	PAH (NM_000277.3)	c.169-13T>G					1	0.08	2 pathogenic variants in the PAH gene
276	PAH (NM_000277.3)	c.1315+1G>A	PAH (NM_000277.3)	c.1222C>T					1	0.08	2 pathogenic variants in the PAH gene
277	PAH (NM_000277.3)	c.1162G>A	PAH (NM_000277.3)	c.1222C>T					1	0.08	2 pathogenic variants in the PAH gene
278	PAH (NM_000277.3)	c.1222C>T	PAH (NM_000277.3)	c.266dup					1	0.08	2 pathogenic variants in the PAH gene
279	PAH (NM_000277.3)	c.1222C>T	PAH (NM_000277.3)	c.1065+1G>A					1	0.08	2 pathogenic variants in the PAH gene
280	PAH (NM_000277.3)	c.473G>A	PAH (NM_000277.3)	c.664_665del					1	0.08	2 pathogenic variants in the PAH gene
281	PAH (NM_000277.3)	c.1089del	PAH (NM_000277.3)	c.838G>A					1	0.08	2 pathogenic variants in the PAH gene
282	PAH (NM_000277.3)	c.331C>T	PAH (NM_000277.3)	c.1066-11G>A					1	0.08	2 pathogenic variants in the PAH gene
283	PAH (NM_000277.3)	c.839A>C	PAH (NM_000277.3)	c.809G>A					1	0.08	2 pathogenic variants in the PAH gene
284	PAH (NM_000277.3)	c.1222C>T	PAH (NM_000277.3)	c.1049C>A					1	0.08	2 pathogenic variants in the PAH gene
285	PAH (NM_000277.3)	c.473G>A	PAH (NM_000277.3)	c.1315+1G>A					1	0.08	2 pathogenic variants in the PAH gene
286	PAH (NM_000277.3)	c.727C>T	PAH (NM_000277.3)	c.1241A>G					1	0.08	2 pathogenic variants in the PAH gene
287	PAH (NM_000277.3)	c.1066-11G>A	PAH (NM_000277.3)	c.116_118del					1	0.08	2 pathogenic variants in the PAH gene
288	PAH (NM_000277.3)	c.782G>A	PAH (NM_000277.3)	c.1066-11G>A					1	0.08	2 pathogenic variants in the PAH gene
289	PAH (NM_000277.3)	c.838G>A	PAH (NM_000277.3)	c.1045T>C					1	0.08	2 pathogenic variants in the PAH gene
290	PTS (NM_000317.3)	c.216T>A	PTS (NM_000317.3)	c.317C>T					1	0.08	2 variants in BH4-deficiency HPA genes
291	QDPR (NM_000320.3)	c.68G>A	QDPR (NM_000320.3)	c.68G>A					1	0.08	2 variants in BH4-deficiency HPA genes
292	PCBD1 (NM_000281.4)	c.184C>T	PCBD1 (NM_000281.4)	c.91C>T					1	0.08	2 variants in BH4-deficiency HPA genes
293	QDPR (NM_000320.3)	c.540_545delGCTCCCinsTACGGGA	QDPR (NM_000320.3)	c.540_545delGCTCCCinsTACGGGA					1	0.08	2 variants in BH4-deficiency HPA genes
294	PTS (NM_000317.3)	c.108C>G	PTS (NM_000317.3)	c.244-1G>T					1	0.08	2 variants in BH4-deficiency HPA genes
295	PAH (NM_000277.3)	c.916A>G	PAH (NM_000277.3)	c.353-8T>A					1	0.08	1 pathogenic and 1 novel variant in the PAH gene
296	PAH (NM_000277.3)	c.1222C>T	-	-					85	6.76	1 pathogenic variant in the PAH gene
297	PAH (NM_000277.3)	c.782G>A	-	-					20	1.59	1 pathogenic variant in the PAH gene
298	PAH (NM_000277.3)	c.1208C>T	-	-					8	0.64	1 pathogenic variant in the PAH gene
299	PAH (NM_000277.3)	c.898G>T	-	-					7	0.56	1 pathogenic variant in the PAH gene
300	PAH (NM_000277.3)	c.842C>T	-	-					7	0.56	1 pathogenic variant in the PAH gene
301	PAH (NM_000277.3)	c.781C>T	-	-					6	0.48	1 pathogenic variant in the PAH gene
302	PAH (NM_000277.3)	c.473G>A	-	-					5	0.4	1 pathogenic variant in the PAH gene
303	PAH (NM_000277.3)	c.441+5G>T	-	-					5	0.4	1 pathogenic variant in the PAH gene
304	PAH (NM_000277.3)	c.1066-11G>A	-	-					4	0.32	1 pathogenic variant in the PAH gene
305	PAH (NM_000277.3)	c.754C>T	-	-					4	0.32	1 pathogenic variant in the PAH gene
306	PAH (NM_000277.3)	c.143T>C	-	-					4	0.32	1 pathogenic variant in the PAH gene
307	PAH (NM_000277.3)	c.916A>G	-	-					4	0.32	1 pathogenic variant in the PAH gene
308	PAH (NM_000277.3)	c.1169A>G	-	-					3	0.24	1 pathogenic variant in the PAH gene
309	PAH (NM_000277.3)	c.728G>A	-	-					3	0.24	1 pathogenic variant in the PAH gene
310	PAH (NM_000277.3)	c.727C>T	-	-					3	0.24	1 pathogenic variant in the PAH gene
311	PAH (NM_000277.3)	c.1241A>G	-	-					3	0.24	1 pathogenic variant in the PAH gene
312	PAH (NM_000277.3)	c.1315+1G>A	-	-					2	0.16	1 pathogenic variant in the PAH gene
313	PAH (NM_000277.3)	c.664_665del	-	-					2	0.16	1 pathogenic variant in the PAH gene
314	PAH (NM_000277.3)	c.665A>T	-	-					1	0.08	1 pathogenic variant in the PAH gene
315	PAH (NM_000277.3)	c.1045T>C	-	-					1	0.08	1 pathogenic variant in the PAH gene
316	PAH (NM_000277.3)	c.506G>A	-	-					1	0.08	1 pathogenic variant in the PAH gene
317	PAH (NM_000277.3)	c.1139C>T	-	-					1	0.08	1 pathogenic variant in the PAH gene
318	PAH (NM_000277.3)	c.176T>G	-	-					1	0.08	1 pathogenic variant in the PAH gene
319	PAH (NM_000277.3)	c.992T>C	-	-					1	0.08	1 pathogenic variant in the PAH gene
320	PAH (NM_000277.3)	c.355C>T	-	-					1	0.08	1 pathogenic variant in the PAH gene
321	PAH (NM_000277.3)	c.688G>A	-	-					1	0.08	1 pathogenic variant in the PAH gene
322	PAH (NM_000277.3)	c.116_118del	-	-					1	0.08	1 pathogenic variant in the PAH gene
323	PAH (NM_000277.3)	c.1289T>C	-	-					1	0.08	1 pathogenic variant in the PAH gene
324	PAH (NM_000277.3)	c.838G>A	-	-					1	0.08	1 pathogenic variant in the PAH gene
325	PTS (NM_000317.3)	c.436T>C	-	-					1	0.08	1 variant in the PTS gene
326	PTS (NM_000317.3)	c.187A>G	-	-					1	0.08	1 variant in the PTS gene
327	PTS (NM_000317.3)	c.317C>T	-	-					1	0.08	1 variant in the PTS gene
328	PCBD1 (NM_000281.4)	c.3+2T>G	-	-					1	0.08	1 variant in the PCBD1 gene
329	PAH (NM_000277.3)	c.1222C>T	PTS (NM_000317.3)	c.436T>C	GCH1 (NM_000161.3)	c.610G>A			1	0.08	1 PAH variant and 1 variant in BH4-deficiency HPA genes
330	PAH (NM_000277.3)	c.1222C>T	PTS (NM_000317.3)	c.84-3C>G					1	0.08	1 PAH variant and 1 variant in BH4-deficiency HPA genes
331	PAH (NM_000277.3)	c.1241A>G	PTS (NM_000317.3)	c.407A>T					1	0.08	1 PAH variant and 1 variant in BH4-deficiency HPA genes
332	PAH (NM_000277.3)	c.898G>T	PTS (NM_000317.3)	c.146A>G					1	0.08	1 PAH variant and 1 variant in BH4-deficiency HPA genes
333	PAH (NM_000277.3)	c.754C>T	SPR (NM_003124.5)	c.524C>A					1	0.08	1 PAH variant and 1 variant in BH4-deficiency HPA genes
334	PAH (NM_000277.3)	c.1222C>T	PTS (NM_000317.3)	c.317C>T					1	0.08	1 PAH variant and 1 variant in BH4-deficiency HPA genes
335	PAH (NM_000277.3)	c.1315+1G>A	SPR (NM_003124.5)	c.301G>C					1	0.08	1 PAH variant and 1 variant in BH4-deficiency HPA genes
336	PAH (NM_000277.3)	c.1208C>T	PTS (NM_000317.3)	c.275A>G					1	0.08	1 PAH variant and 1 variant in BH4-deficiency HPA genes
337	PAH (NM_000277.3)	c.1222C>T	PTS (NM_000317.3)	c.269A>G					1	0.08	1 PAH variant and 1 variant in BH4-deficiency HPA genes
338	-	-	-	-	-	-	-	-	508	40.94	No pathogenic variants detected
