# Supplementary material for: Molecular Genetic and Biochemical Characterization of Hyperphenylalaninemia Based on Expanded Neonatal Screening Data from 2023 to 2024 in the Russian Federation
Source: Int J Mol Sci. 2026 Jun 21;27(12):5597. doi: 10.3390/ijms27125597 (PMC13300071; doi:10.3390/ijms27125597)
Supplement: Supplementary file 1 [file ijms-27-05597-s001.zip › Supplementary_Table_S2_Regions.xlsx]

## Sheet: Data
Region	Number of cases	Number of individuals screened	Frequency (1:X)	Frequency per 100,000	Standard error	Result	Years of data
Udmurt Republic	1	10285	1:10285	9.7229	0.0307465	9.72 ± 0.03	2024
Saratov Oblast	3	28366	1:9455	10.576	0.0193091	10.58 ± 0.02	2023-2024
Sakha Republic (Yakutia)	2	19733	1:9866	10.1353	0.0226632	10.14 ± 0.02	2023-2024
Republic of Dagestan	9	70617	1:7846	12.7448	0.0134342	12.74 ± 0.01	2023-2024
Leningrad Oblast	1	7504	1:7504	13.3262	0.0421412	13.33 ± 0.04	2024
Tomsk Oblast	2	14574	1:7287	13.7231	0.0306857	13.72 ± 0.03	2023-2024
Kostroma Oblast	1	6927	1:6927	14.4363	0.0456515	14.44 ± 0.05	2023-2024
Primorsky Krai	4	27151	1:6787	14.7324	0.023294	14.73 ± 0.02	2023-2024
Republic of Adygea	1	6392	1:6392	15.6446	0.0494724	15.64 ± 0.05	2023-2024
Moscow	36	219391	1:6094	16.4091	0.00864833	16.41 ± 0.01	2023-2024
Republic of Buryatia	3	18529	1:6176	16.1908	0.0295603	16.19 ± 0.03	2023-2024
Republic of Ingushetia	1	6147	1:6147	16.2681	0.0514442	16.27 ± 0.05	2024
Zabaykalsky Krai	3	18390	1:6130	16.3132	0.0297837	16.31 ± 0.03	2023-2024
Kursk Oblast	1	6083	1:6083	16.4393	0.0519855	16.44 ± 0.05	2024
Omsk Oblast	2	6036	1:6036	33.1345	0.0740911	33.13 ± 0.07	2024
Republic of Bashkortostan	10	63811	1:6381	15.6713	0.0156713	15.67 ± 0.02	2023-2024
Moscow Oblast	11	129238	1:11748	8.51143	0.00811533	8.51 ± 0.01	2023-2024
Irkutsk Oblast	8	42049	1:4672	21.4036	0.0225614	21.40 ± 0.02	2023-2024
Samara Oblast	4	5220	1:5220	76.6284	38.2995	76.63 ± 38.30	2024
Khabarovsk Krai	4	20448	1:5112	19.5618	0.0309299	19.56 ± 0.03	2023-2024
Republic of Tatarstan	13	65269	1:5020	19.9176	0.0174689	19.92 ± 0.02	2023-2024
Tver Oblast	3	14864	1:4954	20.183	0.0368489	20.18 ± 0.04	2023-2024
Rostov Oblast	11	58050	1:4837	20.6718	0.0188707	20.67 ± 0.02	2023-2024
Smolensk Oblast	2	9229	1:4614	21.6708	0.0484574	21.67 ± 0.05	2023-2024
Altai Republic	1	4450	1:4450	22.4719	0.0710624	22.47 ± 0.07	2023-2024
Arkhangelsk Oblast	2	13029	1:6514	15.3504	0.0343245	15.35 ± 0.03	2023-2024
Oryol Oblast	2	8470	1:4235	23.6128	0.0527997	23.61 ± 0.05	2023-2024
Voronezh Oblast	7	29562	1:4223	23.679	0.0283019	23.68 ± 0.03	2023-2024
Tula Oblast	4	16527	1:4131	24.2028	0.038268	24.20 ± 0.04	2023-2024
Kirov Oblast	6	24741	1:4123	24.2512	0.0313082	24.25 ± 0.03	2023-2024
Perm Krai	10	41037	1:4103	24.3683	0.0243683	24.37 ± 0.02	2023-2024
Yaroslavl Oblast	4	16367	1:4091	24.4394	0.0386421	24.44 ± 0.04	2023-2024
Republic of Khakassia	1	4052	1:4052	24.6792	0.0780424	24.68 ± 0.08	2024
Khanty-Mansi Autonomous Okrug — Yugra	9	33894	1:3766	26.5534	0.0279897	26.55 ± 0.03	2023-2024
Komi Republic	3	11255	1:3751	26.6548	0.0486648	26.65 ± 0.05	2023-2024
Nizhny Novgorod Oblast	11	41061	1:3732	26.7894	0.0255427	26.79 ± 0.03	2023-2024
Kemerovo Oblast	9	32909	1:3656	27.3481	0.0288275	27.35 ± 0.03	2023-2024
Novosibirsk Oblast	13	45535	1:3502	28.5495	0.0250395	28.55 ± 0.03	2023-2024
Kaluga Oblast	4	13658	1:3414	29.2869	0.0463066	29.29 ± 0.05	2023-2024
Chuvash Republic	5	17033	1:3406	29.3548	0.0415139	29.35 ± 0.04	2023-2024
Orenburg Oblast	9	29551	1:3283	30.4558	0.0321033	30.46 ± 0.03	2023-2024
Stavropol Krai	14	45618	1:3258	30.6896	0.0259375	30.69 ± 0.03	2023-2024
Volgograd Oblast	9	30580	1:3397	29.431	0.031023	29.43 ± 0.03	2023-2024
Chelyabinsk Oblast	19	54749	1:2881	34.8773	0.0245053	34.88 ± 0.02	2023-2024
Krasnoyarsk Krai	15	44864	1:2990	33.4344	0.0272991	33.43 ± 0.03	2023-2024
Bryansk Oblast	5	14196	1:2839	35.2212	0.0498103	35.22 ± 0.05	2023-2024
Astrakhan Oblast	6	16916	1:2819	35.4694	0.0457908	35.47 ± 0.05	2023-2024
Vladimir Oblast	6	15565	1:2594	38.548	0.0497653	38.55 ± 0.05	2023-2024
Kurgan Oblast	4	10357	1:2589	38.6212	0.0610655	38.62 ± 0.06	2023-2024
Republic of Karelia	3	7658	1:2552	39.1747	0.0715229	39.17 ± 0.07	2023-2024
Sakhalin Oblast	4	10203	1:2550	39.2042	0.0619872	39.20 ± 0.06	2023-2024
Altai Krai	13	29715	1:2285	47.1143	0.0398188	47.11 ± 0.04	2023-2024
Republic of Crimea	12	28968	1:2414	41.425	0.0378157	41.43 ± 0.04	2023-2024
Lipetsk Oblast	6	14206	1:2367	42.2357	0.054526	42.24 ± 0.05	2023-2024
Tyumen Oblast	14	32876	1:2348	42.5843	0.0359903	42.58 ± 0.04	2023-2024
Ulyanovsk Oblast	3	2344	1:2344	127.986	73.8457	127.99 ± 73.85	2024
Kabardino-Balkarian Republic	9	18575	1:2063	48.4522	0.0510731	48.45 ± 0.05	2023-2024
Vologda Oblast	7	15753	1:2250	44.436	0.0531112	44.44 ± 0.05	2023-2024
Yamalo-Nenets Autonomous Okrug	4	11235	1:2808	35.603	0.0562933	35.60 ± 0.06	2023-2024
Krasnodar Krai	44	97249	1:2210	45.2447	0.0215696	45.24 ± 0.02	2023-2024
Penza Oblast	7	14668	1:2095	47.7229	0.0570398	47.72 ± 0.06	2023-2024
Amur Oblast	6	12434	1:2072	48.2548	0.0622967	48.25 ± 0.06	2023-2024
Republic of Mordovia	4	8124	1:2031	49.2368	0.0778503	49.24 ± 0.08	2023-2024
Kaliningrad Oblast	7	13815	1:1973	50.6696	19.1464	50.67 ± 19.15	2023-2024
Chechen Republic	26	47011	1:1808	55.3062	10.8434	55.31 ± 10.84	2023-2024
Tambov Oblast	7	11160	1:1594	62.724	23.7	62.72 ± 23.70	2023-2024
Belgorod Oblast	5	1519	1:1519	329.164	146.964	329.16 ± 146.96	2024
Ivanovo Oblast	9	12679	1:1408	70.9835	23.6528	70.98 ± 23.65	2023-2024
Murmansk Oblast	4	1093	1:1093	365.965	182.647	365.97 ± 182.65	2024
Karachay-Cherkess Republic	6	6725	1:1120	89.2193	36.4074	89.22 ± 36.41	2023-2024
Republic of North Ossetia–Alania	14	13378	1:955	104.649	27.9541	104.65 ± 27.95	2023-2024
DPR	5
LNR	1
